# Supplementary material for: Eco-Friendly Silver Nanoparticles Synthesis Method Using Medicinal Plant Fungal Endophytes—Biological Activities and Molecular Docking Analyses
Source: Biology (Basel). 2025 Jul 28;14(8):950. doi: 10.3390/biology14080950 (PMC12383769; doi:10.3390/biology14080950)
Supplement: Supplementary file 1 [file biology-14-00950-s001.zip]

Archive with 1 entries (1 files):
- biology-3542937-supplementary.pdf
